# Supplementary material for: Does Personality Change Follow Deep Brain Stimulation in Parkinson's Disease Patients?
Source: Front Psychol. 2021 Jul 30;12:643277. doi: 10.3389/fpsyg.2021.643277 (PMC8361492; doi:10.3389/fpsyg.2021.643277)
Supplement: Supplementary file 1 [file Table_1.XLSX]

## Sheet: Sheet1
Methods	Source	Characteristics of Sample(s)	Type of Study, Design, and Timing of Measurement	Assessment Strategies (for individual studies only): Variables	Layer of personality: Variables	Analytic Strategies	Findings Relevant to Personality Change
Quantitative
			Meta-analysis
	(Temel et al., 2006)	1,398 patients receiving subthalamic DBS for PD across 82 studies	Meta-analysis of empirical studies containing original data	Broad range of psychiatric symptoms, incuding maladaptive personality characteristics	Dispositional traits: Maladaptive personality characteristics	Direct pooling meta-analysis	Personality changes, hypersexuality, apathy, and aggressiveness were rare (< .05%).
	(Appleby et al., 2007)	10,339 patients treated with DBS across 546 studies (357 studies on PD patients)	Meta-analysis of clinical trials, case series, and case reports	Broad range of psychiatric symptoms, including maladaptive personality characteristics	Dispositional traits: Maladaptive personality characteristics	Direct pooling meta-analysis	Adverse events involving apathy, hypersexuality, and other behavioral changes were rare (< 2%)
			Primary Study, Retrospective Design
	(Houeto et al., 2002)	24 patients treated with subthalamic DBS	Retrospective design: measures of pre- and post- functioning completed an average of 19 months (SD = 11) post-surgery	Iowa Scales of Personality Change (ISPC; Barrash et al., 1997): 30 maladaptive personality characteristics	Dispositional traits: Maladaptive personality characteristics	Fisher's exact test for comparing pre vs. post means of MINI diagnoses; Kruskall-Wallis test for comparing pre vs. post means of USPC	Distinguished 3 groups of patients (n = 8 in each group): No change; Ameliorated Personality (less problems with, e.g., initiative, depression, persistence, planning, apathy); and Aggravated Personality (more problems with, e.g., irritability, initiative, planning, patience, decisiveness, apathy)
	(Denheyer et al., 2009)	16 patients treated with subthalamic DBS	Retrospective design: measures of pre- and post-functioning completed an average of 40 months (SD = 23) post-surgery by patients and a family member	Frontal Systems Behavior Scale (FrSBe; Grace & Malloy, 2001): apathy	Dispositional traits: Apathy	Paired t-tests and Wilcoxon signed rank test for comparing pre vs. post means	Patients’ and family members’ ratings of patient apathy were higher on post-surgery reports.
			Primary Study, Cross-Sectional Design
	(Hälbig et al., 2009)	53 consecutively eligible PD patients treated with subthalamic DBS (n = 16) or medically (n = 37)	Cross-sectional design: measures completed an average of 34 months (range = 7-76) post-surgery by patients	Barratt Impulsiveness Scale (BIS; Barratt, 1994): trait impulsivity	Dispositional traits: Impulsivity	Independent samples t-tests for comparing means acros groups	DBS group showed higher levels of trait impulsivity
	(Baumann-Vogel et al., 2020)	56 partners of PD patients treated with subthalamic DBS	Cross-sectional design: measures completed between 9-27 months post-surgery by partners	Partnership Questionnaire (Kliem et al., 2012): relationship-specific conflict behavior, tenderness, and communication; Dyadic Coping Inventory (Bodenmann, 2008): relationship-specific communication, supportive coping, helping, and shared problem-solving)	Characteristic adaptations: Relationship-specific behaviors	Described percentages of partners who reported positive and negative changes (did not use inferential techqniques)	Partners reported improvements in multiple areas of relationship-specific personality (communication, conflict, supportive coping)
			Primary Study, Prospective Design
	(Castelli et al., 2006)	72 patients treated with subthalamic DBS	Prospective design: assessed pre-surgery and 15 months post-surgery	State-Trait Anxiety Inventory (Spielberger et al., 1970): trait anxiety; Semi-Structured Clinical Interview for DSM Disorders-II (Spitzer et al., 1992): personality disorders	Dispositional traits: Trait anxiety and personality disorders	Paired t-tests for comparing pre vs. post means	Decreases in symptoms obsessive-compulsive personality disorder, and paranoid personality disorder; no change in trait anxiety or other personality disorder symptoms
	(Houeto et al., 2006)	20 patients treated with subthalamic DBS	Prospective design: assessed pre-surgery and 6- and 24-months post-surgery	Temperament Character Inventory-Revised (TCI-R; Cloninger, 1999): personality traits of novelty-seeking, harm avoidance, reward dpendence, persistence, self-directedness, cooperativeness, and self-transcendence	Dispositional traits: TCI-R traits	Wilcoxon rank sum tests for comparing pre-surgery vs. 24 months post-surgery personality trait means	No changes in personality traits
	(Fassino et al., 2010)	22 healthy controls, 44 PD patients treated with subthalamic DBS (n = 22) or not (n = 22)	Prospective design: assessed pre-surgery and 6-months post-surgery	Temperament Character Inventory (TCI; Cloninger et al., 1994): personality traits of novelty-seeking, harm avoidance, reward dpendence, persistence, self-directedness, cooperativeness, and self-transcendence (and their lower-order facets)	Dispositional traits: TCI traits	ANOVA for omnibus comparisons of means across groups with post-hoc comparisons of mean differences, corrected for multiple comparisons (post-hoc tests and corrections for multiplicity were not specified)	DBS patients had lower lower rigidity (subscale of novelty-seeking), and lower introversion (subscale of transcendence) than PD-no DBS patients
	(Pham et al., 2015)	40 PD patients treated with subthalamic DBS	Prospective design: assessed pre-surgery and 3 months post-surgery	TCI-125 (Cloninger et al., 1994): personality traits of novelty-seeking, harm avoidance, reward dpendence, persistence, self-directedness, cooperativeness, and self-transcendence; Ugency, Premeditation, Perseverance, Sensation Seeking scales (UPPS; Whiteside & Lynam, 2001): facets of trait impulsivity, including urgency, premeditation, perseverance and sensation seeking; Eysennck Personality Ques…	Dispositional traits: TCI-125 traits, UPPS impulsivity facets, and EPQ neuroticism	Paired t-tests for comparing pre vs. post means	Decreases in self-reported persistence and self-transcendence; decreases in relative-reported premeditation; no changes in novelty-seeking, harm avoidance, reward dependence, self-directedness, cooperativeness; no changes in urgency, perseverance, or sensation seeking; no changes in neuroticism
	(Lewis et al., 2015)	27 PD patients treated with subthalamic DBS	Prospective design: assessed pre-surgey and 12 months post-surgery	Barratt Impulsiveness Scale-11(BIS-11; Patton et al., 1995): trait impulsivity; Hypomanic Personality Scale (HPS; Eckbald & Chapman, 1986): gregarious personality style	Dispositional traits: Impulsivity and gregarious personality style	Repeated measures ANOVAs to compare pre vs. post means	Increases in hypomania; no changes in impulsivity
	(Lhommée et al., 2017)	73 PD patients treated with subthalamic DBS	Prospective design: assessed pre-surgery and 12 months post-surgery	Tridimensional Personality Questionnaire (TPQ; Cloninger et al., 1991): traits of novelty-seeking, harm avoidance, and reward dependence (and their lower order facets)	Dispositional traits: TPQ traits and facets	Wilcoxon nonparametric t-tets for compaing pre vs. post means	Increases in harm avoidance (and facets of anticipatory worry, shyness, and fatigability); decreases in extravagance (facet of novelty-seeking) and persistence (facet of reward dependence); no changes in other traits or facets
			Primary Study, Randomized Clinical Trial
	(Boel et al., 2016)	128 PD patients treated with palladial DBS (n = 63) or subthalamic DBS (n = 65)	Randomized clinical trial / Prospective design: assessed 12 months post-surgery	Five Factor Personality Inventory (FFPI; Henkris & de Raad, 1999): Big Five traits (extraversion, agreeeableness, conscientiousness, neuroticism, openness)	Dispositional traits: Big Five traits	Linear regression for comparing change across groups; Paired t-tests and Wilcoxon signed rank tests for examining changes within groups	No between group differences; decreases in extraversion and agreeableness in the palladial DBS group; decreases in openness in the subthalamic DBS group
Qualitative
	Gilbert (2012)	Unspecified number of neuroethics case reports	N/A	Conceptual classification of quotes according to Burden of Normality categories: self-image, routine behaviors (e.g., work-related), apathy, restructured relationships	Dispositional traits: apathy Characteristic adaptations: routine behaviors and restructured relationships Narrative identity: self-image	Conceptual classification	PD patients undergoing DBS made statements that were interpreted as being consistent with reflecting increased Burden of Normality characteristics
	Gilbert et al. (2017)	17 patients who had undgergone DBS	Cross-sectional design: assessed 1 to 6 years post-surgery	Phenomenological analysis (exact techniques unspecified) of semi-structured interviews according to identify themes relevant to self-estrangement	Narrative identity: Self-estrangement (positive and negative facets)	Phenomenological analysis	DBS patients experience positive and negative self-estrangenment: (a) a sense of loss of control that is experienced negatively and (b) a sense that capacities are returning that is perceived positively
	Gilbert (2018)	Same sample as Gilbert et al. (2017)	Same as Gilbert et al. (2017)	Phenomenological analysis (exact techniques unspecified) of semi-structured interviews according to identify themes relevant to self-change	Dispositional traits: positive/negative affective traits Characteristic adaptations: Changes in daily activities and socio-familial roles Narrative identity: Changes in self-concept	Phenomenological analysis	DBS patients experienced both positive and negative changes across affective traits, daily activities, socio-familial role, and self-concept
	Thomson et al. (2019)	16 clinicians with experience in treating DBS, 10 of which specialized in treating primarily PD	Cross-sectional design; Mean years working in DBS = 6.25	Thematic analysis (Braun & Clarke, 2006) of semi-structured interviews to identify themes relevant to personality change	Dispositional traits: commonly observed changes included increases in impulsivity, more intense positive and negative emotions, (e.g., increased irritability, higher energy), and increases in negative affectivity	Thematic analyses	Clinicians reported a variety of short-term personality changes that were amenable to treatment
	Thomson et al. (2020)	22 participants (11 DBS patient-caregiver dyads)	Prospective design: assessed pre-surgery and 9 months post-surgery	Same methods as Thomson et al. (2019)	Dispositional traits: changes in traits such as the following: happier, more alert, more assertive, more depressed, angrier, more impulsive, more withdrawn Dispositional traits/characteristic adaptations/ narrative identity: Restoration of pre-PD personality	Thematic analyses	DBS patients and their caregivers reported both positive and negative changes in patients across a variety of personality traits; DBS patients and their caregivers reported that patients' personalities were restored to their pre-PD diagnosis personalities.
Patient Valued Characteristics
	Törnqvist et al. (2007)	16 patients treated with VIM DBS (8 patients with PD and 8 with Essential Tremor)	Prospective design: assessed pre-surgery and 1, 6, and 9 months post-surgery	Categorization of written self-defined goals to identify different goals related to motor activities and social activities	Characteristic adaptations: work activities (e.g., competencies doing routine work behaviors), leisure activities (e.g., going for walks, playing an instrument), social activities (e.g., being with others, socializing)	Conceptual classification	Small sample size prevented inferential statistics; patients overall (and DBS patients in particular) reported high levels of goal fulfillment related to work, leisure, and social activities over time
	Kubu et al. (2017)	52 consecutively eligible PD patients who underwent DBS (STN was the target in 51 patients)	Prospective design: assessed pre-surgery, and 3 and 6 months post-surgery	Categorization of self-defined goals reported in semi-structured interviews according to different types of behavioral goals	Characteristic adaptations: social behaviors (e.g., enjoyable activities with family), avoicational behaviors (e.g., hobbies, exercise), working behaviors (competencies doing routine work),	Conceptual classification of goal types; mixed effects linear regression to examine changes in progression toward behavioral goals over time	Patients progression toward beahvioral goals in all categories improved over time
	Kubu et al. (2018)	same sample as Kubu et al. (2017)	same as Kubu et al. (2017)	Categorization done in the same way as Kubu et al. (2017); patients ranked their top three behavioral goals in terms of importance from 1 to 3	same as Kubu et al. (2017)	Chi-square tests examined whether rank-ordering of goals changed over time; mixed effects model linear regression to examine whether changes in ability to engage in goals associated with changes in rank order of behavioral goals	Most participants changed their rank-ordering of behavioral goals, suggesting that different goals take on different levels of importance over the course of treatment. Improvements in patients' perceived ability to engage in their valued behavioral goals after DBS was not associated with changes in the rank order of their behavioral goals, suggesting that improvements associated with DBS are not …
